# Supplementary material for: Nutritional Characterization of Brewer’s Spent Grains Depending on Brewery Scale and Beer Production Technology
Source: Foods. 2025 Nov 26;14(23):4052. doi: 10.3390/foods14234052 (PMC12691798; doi:10.3390/foods14234052)
Supplement: Supplementary file 1 [file foods-14-04052-s001.zip]

Archive with 1 entries (1 files):
- foods-3980139-supplementary.pdf
